# Supplementary material for: Theoretical Investigation of Carbon Dioxide Adsorption on Li+-Decorated Nanoflakes
Source: Molecules. 2021 Dec 20;26(24):7688. doi: 10.3390/molecules26247688 (PMC8706083; doi:10.3390/molecules26247688)
Supplement: Supplementary file 1 [file molecules-26-07688-s001.zip]

Archive with 1 entries (1 files):
- molecules-1497306-supplementary.pdf
